# Supplementary material for: Assessment of Peptides and Membrane Physico-Chemical Characteristics on Migration Selectivity and Recovery of Antimicrobial Fractions Using Electrodialysis with Ultrafiltration Membrane on a Calf Cruor Hydrolysate
Source: Membranes (Basel). 2026 Jun 10;16(6):202. doi: 10.3390/membranes16060202 (PMC13303644; doi:10.3390/membranes16060202)
Supplement: Supplementary file 1 [file membranes-16-00202-s001.zip]

Archive with 1 entries (1 files):
- membranes-4213677-supplementary.pdf
